# Supplementary material for: Effects of Sleeve Gastrectomy and Treadmill Exercise on Skeletal Muscle and Ectopic Fat in High-Fat Diet-Induced Obese Rats
Source: Int J Mol Sci. 2025 May 30;26(11):5294. doi: 10.3390/ijms26115294 (PMC12154429; doi:10.3390/ijms26115294)
Supplement: Supplementary file 1 [file ijms-26-05294-s001.zip]

Archive with 2 entries (2 files):
- File_S1_ARRIVE_guidelines_2.0_author_checklist_IJMS-3622100.pdf
- File_S2_Additional_ARRIVE_guidelines_2.0_author_checklist_Details_IJMS-3622100.pdf
